# Supplementary material for: Label-Free Flow Cytometry: A Powerful Tool to Rapidly and Accurately Assess the Efficacy of Chemical Disinfectants
Source: Microorganisms. 2025 May 19;13(5):1156. doi: 10.3390/microorganisms13051156 (PMC12114458; doi:10.3390/microorganisms13051156)
Supplement: Supplementary file 1 [file microorganisms-13-01156-s001.zip]

Archive with 2 entries (2 files):
- Figure 4_fcs files.zip
- Supplemental material_Tables S1 and S2.pdf
